# Supplementary material for: Comparison of Salvianolic Acid A Adsorption by Phenylboronic-Acid-Functionalized Montmorillonites with Different Intercalators
Source: Molecules. 2023 Jul 6;28(13):5244. doi: 10.3390/molecules28135244 (PMC10343553; doi:10.3390/molecules28135244)
Supplement: Supplementary file 1 [file molecules-28-05244-s001.zip]

Archive with 1 entries (1 files):
- molecules-2465534-supplementary.pdf
